# Supplementary material for: HIV and Drug-Resistant Subtypes
Source: Microorganisms. 2023 Jan 15;11(1):221. doi: 10.3390/microorganisms11010221 (PMC9861097; doi:10.3390/microorganisms11010221)
Supplement: Supplementary file 1 [file microorganisms-11-00221-s001.zip]

Archive with 1 entries (1 files):
- microorganisms-1972714-supplementary.pdf
